# Supplementary material for: Bibenzyl Derivatives from Radula voluta (An Ecuadorian Liverwort): Bioprospecting for Antiprotozoal Properties
Source: Molecules. 2025 Nov 25;30(23):4543. doi: 10.3390/molecules30234543 (PMC12693467; doi:10.3390/molecules30234543)
Supplement: Supplementary file 1 [file molecules-30-04543-s001.zip]

Archive with 1 entries (1 files):
- molecules-3829859-supplementary.pdf
